# Supplementary material for: Non-Specific Immunity Associated Gut Microbiome in Aristichthys nobilis under Different Rearing Strategies
Source: Genes (Basel). 2021 Jun 14;12(6):916. doi: 10.3390/genes12060916 (PMC8232146; doi:10.3390/genes12060916)
Supplement: Supplementary file 1 [file genes-12-00916-s001.zip]

Archive with 5 entries (5 files):
- Tabel_S1.xlsx
- Tabel_S2.xls
- Table_S3.xlsx
- Table_S4.xlsx
- Table_S5.xlsx
