# Supplementary material for: Non-Specific Immunity Associated Gut Microbiome in Aristichthys nobilis under Different Rearing Strategies
Source: Genes (Basel). 2021 Jun 14;12(6):916. doi: 10.3390/genes12060916 (PMC8232146; doi:10.3390/genes12060916)
Supplement: Supplementary file 1 [file genes-12-00916-s001.zip › Tabel_S1.xlsx]

## Sheet: LZM
Number	LZM(ug/ml)	Mean	SD	Repeat NO.	cage number
H1	2.77778	3.06	0.39	A1-A5	1
H10	3.33333			A6-A9	10
H3	1.66667	1.92	0.28	B1-B5	3
H4	2.22222			B6-B10	4
H5	1.8756			B11-B15	5
H6	0.555556	0.57	0.02	C1-C5	6
H7	0.555556			C6-C10	7
H8	0.5887			C11-C15	8
S1	14.8765	14.66	0.31	A1-A5	1
S10	14.4444			A6-A9	10
S3	15.5556	16.82	1.14	B1-B5	3
S4	17.7778			B6-B10	4
S5	17.1376			B11-B15	5
S6	22.3671	22.27	2.22	C1-C5	6
S7	20			C6-C10	7
S8	24.4444			C11-C15	8
Note:H represent the hepatopancreas; S represent the spleen.Repeat NO Represents the grouping and number of individuals.

## Sheet: CAT
Number	CAT(U/mgprot)	Mean	SD	Repeat NO.	cage number
H1	12.0776	13.75	2.37	A1-A5	1
H10	15.4238			A6-A9	10
H3	11.2164	11	0.65	B1-B5	3
H4	11.504			B6-B10	4
H5	10.2705			B11-B15	5
H6	11.913	11.86	0.34	C1-C5	6
H7	11.4991			C6-C10	7
H8	12.1777			C11-C15	8
S1	1.15524	1.11	0.06	A1-A5	1
S10	1.0642			A6-A9	10
S3	2.52083	2.84	0.3	B1-B5	3
S4	3.111			B6-B10	4
S5	2.90165			B11-B15	5
S6	1.38608	1.07	0.29	C1-C5	6
S7	1.01284			C6-C10	7
S8	0.816746			C11-C15	8

## Sheet: GR
Number	GR(U/gprot)	Mean	SD	Repeat NO.	cage number
H1	15.6389	18.36	3.84	A1-A5	1
H10	21.0734			A6-A9	10
H3	13.0597	15.35	3.72	B1-B5	3
H4	13.3501			B6-B10	4
H5	19.6511			B11-B15	5
H6	17.6853	18.46	1.01	C1-C5	6
H7	18.0888			C6-C10	7
H8	19.6046			C11-C15	8
S1	8.13268	7.61	0.75	A1-A5	1
S10	7.07732			A6-A9	10
S3	13.5857	14.83	1.43	B1-B5	3
S4	16.3952			B6-B10	4
S5	14.5065			B11-B15	5
S6	19.874	20.44	0.78	C1-C5	6
S7	21.3294			C6-C10	7
S8	20.1039			C11-C15	8

## Sheet: GSH-PX
Number	GSH-Px(U/mgprot)	Mean	SD	Repeat NO.	cage number
H1	1136.2	1182.86	65.99	A1-A5	1
H10	1229.52			A6-A9	10
H3	1144.73	1162.77	35.16	B1-B5	3
H4	1140.29			B6-B10	4
H5	1203.29			B11-B15	5
H6	787.315	760.89	49.84	C1-C5	6
H7	791.956			C6-C10	7
H8	703.399			C11-C15	8
S1	690.451	670.89	27.66	A1-A5	1
S10	651.336			A6-A9	10
S3	441.368	449.05	38.08	B1-B5	3
S4	415.409			B6-B10	4
S5	490.386			B11-B15	5
S6	466.3	452.16	15.25	C1-C5	6
S7	435.997			C6-C10	7
S8	454.193			C11-C15	8

## Sheet: SOD
Number	SOD(U/mgprot)	Mean	SD	Repeat NO.	cage number
H1	33.0295	34.85	2.58	A1-A5	1
H10	36.6787			A6-A9	10
H3	137.714	130.29	8.76	B1-B5	3
H4	120.629			B6-B10	4
H5	132.525			B11-B15	5
H6	86.2171	86.57	2.98	C1-C5	6
H7	83.7796			C6-C10	7
H8	89.7013			C11-C15	8
S1	382.221	381.52	0.99	A1-A5	1
S10	380.82			A6-A9	10
S3	460.567	449.27	14.3	B1-B5	3
S4	454.057			B6-B10	4
S5	433.196			B11-B15	5
S6	450.686	450.89	18.71	C1-C5	6
S7	469.699			C6-C10	7
S8	432.286			C11-C15	8
