# Supplementary material for: Non-Specific Immunity Associated Gut Microbiome in Aristichthys nobilis under Different Rearing Strategies
Source: Genes (Basel). 2021 Jun 14;12(6):916. doi: 10.3390/genes12060916 (PMC8232146; doi:10.3390/genes12060916)
Supplement: Supplementary file 1 [file genes-12-00916-s001.zip › Tabel_S2.xls]

#Sample	Sequences	Bases(bp)	AverageLength(bp)	Repeat NO.
1-1nei	68021	25310881	372.1	A1
1-2nei	65718	24461148	372.21	A2
1-3nei	51939	19307932	371.74	A3
1-4nei	69019	25864098	374.74	A4
1-5nei	65238	24392448	373.9	A5
10-1nei	50049	18656905	372.77	A6
10-2nei	56211	20961742	372.91	A7
10-4nei	62336	23309735	373.94	A8
10-5nei	64119	24024531	374.69	A9
3-1nei	56234	21064488	374.59	B1
3-2nei	61713	23129506	374.79	B2
3-3nei	62083	23303528	375.36	B3
3-4nei	66731	24823859	372	B4
3-5nei	51835	19500754	376.21	B5
4-1nei	61891	23277898	376.11	B6
4-2nei	65577	24445748	372.78	B7
4-3nei	72474	27155707	374.7	B8
4-4nei	32680	12231880	374.29	B9
4-5nei	52196	19409270	371.85	B10
5-1nei	52609	19755152	375.51	B11
5-2nei	68673	25555090	372.13	B12
5-3nei	74228	27655760	372.58	B13
5-4nei	52027	19529940	375.38	B14
5-5nei	39279	14762718	375.84	B15
6-1nei	73400	27604616	376.08	C1
6-2nei	60139	22614060	376.03	C2
6-3nei	52112	19547896	375.11	C3
6-4nei	55391	20835227	376.15	C4
6-5nei	72193	27143478	375.98	C5
7-1nei	64566	24282779	376.09	C6
7-2nei	57883	21774661	376.18	C7
7-3nei	73007	27388540	375.15	C8
7-4nei	57872	21735989	375.59	C9
7-5nei	53560	20111344	375.49	C10
8-1nei	50555	18892011	373.69	C11
8-2nei	65467	24654871	376.6	C12
8-3nei	59152	22258879	376.3	C13
8-4nei	74751	28111743	376.07	C14
8-5nei	68011	25566015	375.91	C15
total	2360939	884412827	NA	NA
