# Supplementary material for: Non-Specific Immunity Associated Gut Microbiome in Aristichthys nobilis under Different Rearing Strategies
Source: Genes (Basel). 2021 Jun 14;12(6):916. doi: 10.3390/genes12060916 (PMC8232146; doi:10.3390/genes12060916)
Supplement: Supplementary file 1 [file genes-12-00916-s001.zip › Table_S3.xlsx]

## Sheet: phylum
Taxonomic	1-1nei	1-2nei	1-3nei	1-4nei	1-5nei	10-1nei	10-2nei	10-4nei	10-5nei	3-1nei	3-2nei	3-3nei	3-4nei	3-5nei	4-1nei	4-2nei	4-3nei	4-4nei	4-5nei	5-1nei	5-2nei	5-3nei	5-4nei	5-5nei	6-1nei	6-2nei	6-3nei	6-4nei	6-5nei	7-1nei	7-2nei	7-3nei	7-4nei	7-5nei	8-1nei	8-2nei	8-3nei	8-4nei	8-5nei
Firmicutes	0.625914	0.529836	0.700675	0.299479	0.255453	0.427779	0.345334	0.285599	0.394008	0.187539	0.167121	0.0860701	0.490055	0.0628021	0.0409592	0.491418	0.529743	0.316024	0.517877	0.112498	0.502293	0.526583	0.0981844	0.248947	0.0800905	0.166904	0.13555	0.206283	0.0839323	0.0758768	0.0707027	0.0673566	0.0860082	0.0434998	0.495631	0.0408663	0.0518652	0.127308	0.0598277
Actinobacteria	0.059394	0.0900979	0.0645681	0.194696	0.112715	0.0362808	0.0437477	0.155255	0.0555521	0.202844	0.2667	0.160522	0.0472177	0.369408	0.314072	0.0602305	0.129725	0.221217	0.0590841	0.314568	0.0469079	0.0556141	0.253873	0.244299	0.224346	0.265584	0.293593	0.284918	0.264469	0.347286	0.367301	0.149461	0.236615	0.1986	0.103451	0.326775	0.364295	0.361631	0.390786
Proteobacteria	0.179483	0.233207	0.129818	0.315622	0.329409	0.260472	0.242657	0.323956	0.411234	0.32188	0.20176	0.384868	0.209227	0.176137	0.192992	0.19516	0.0895712	0.110578	0.181125	0.193333	0.204115	0.209908	0.188437	0.132761	0.226143	0.150019	0.101654	0.145495	0.140135	0.16362	0.1573	0.225864	0.156184	0.180506	0.130345	0.141994	0.139577	0.117332	0.112065
Fusobacteria	0.0191164	0.00653736	0.0106581	0.0427562	0.0874644	0.0672016	0.0444913	0.012641	0.0347007	0.077333	0.123869	0.150948	0.0646301	0.0552423	0.0998885	0.118106	0.100415	0.11476	0.0942186	0.0997955	0.0816706	0.0693085	0.176478	0.0751952	0.0550254	0.0340191	0.220845	0.0196431	0.0951791	0.0264593	0.0634527	0.216663	0.205757	0.198569	0.0662412	0.0302392	0.0676044	0.0991759	0.174836
Planctomycetes	0.0167307	0.023392	0.0148098	0.0271099	0.0296195	0.00774569	0.0139113	0.0247243	0.00439955	0.0471868	0.0551184	0.0596728	0.0112777	0.0948693	0.105651	0.0285661	0.0382327	0.0675424	0.0238258	0.0740488	0.0120213	0.0102863	0.0976887	0.11634	0.131429	0.12957	0.0928554	0.169631	0.159344	0.130252	0.107634	0.134806	0.110113	0.14816	0.0232061	0.210621	0.10435	0.101747	0.0869996
Cyanobacteria	0.0187446	0.0274198	0.0193642	0.0376131	0.0363118	0.0102863	0.0182489	0.03783	0.0183728	0.0398748	0.0779527	0.073708	0.0129508	0.100322	0.0999504	0.0249721	0.0556141	0.0842731	0.0228963	0.0768373	0.0200768	0.0170405	0.0631429	0.0565436	0.0983083	0.10562	0.0563577	0.0685959	0.106116	0.125046	0.0973789	0.0875573	0.0569154	0.0798736	0.116588	0.0602925	0.106302	0.0613149	0.0631739
Patescibacteria	0.00979056	0.0160181	0.00799356	0.0140352	0.0202318	0.00848928	0.00678523	0.016266	0.00223076	0.032439	0.0419817	0.0441814	0.00895402	0.0714153	0.0859152	0.0119284	0.0263044	0.0239187	0.0128579	0.0671397	0.008985	0.0171645	0.064723	0.0824142	0.112344	0.0891994	0.052175	0.0502231	0.080927	0.0638865	0.0742657	0.0548395	0.0921428	0.0769922	0.0145619	0.102894	0.103823	0.0678523	0.0661482
Bacteroidetes	0.043221	0.0325629	0.0325009	0.0292477	0.0931342	0.153427	0.253315	0.0978126	0.0669228	0.0394721	0.00384186	0.00130128	0.130437	0.001797	0.00371793	0.0528566	0.0048643	0.00669228	0.059394	0.00517412	0.103049	0.0724067	0.00213781	0.000619655	0.000309828	0.000867518	0.000991449	0.000836535	0.000526707	0.000526707	0.00105341	0.000371793	0.000371793	0.000526707	0.0183728	0.000278845	0.000588673	0.000650638	0.0010844
Chloroflexi	0.0130437	0.019829	0.00904697	0.0195811	0.0136634	0.008985	0.012517	0.0280394	0.00412071	0.0283492	0.0419817	0.0283183	0.0111538	0.0508427	0.0423844	0.00873714	0.0164828	0.0317264	0.00811749	0.0381708	0.00833437	0.0110918	0.0378609	0.0273888	0.0580617	0.0380159	0.0293717	0.0351345	0.0496654	0.048581	0.0387595	0.0507808	0.0411451	0.0579998	0.018001	0.0597038	0.0444603	0.0491387	0.0281943
Acidobacteria	0.00892304	0.0133226	0.00566985	0.0133536	0.0129198	0.00656835	0.0105961	0.010782	0.00281943	0.0118974	0.0084583	0.00235469	0.0091709	0.00291238	0.00343909	0.00511216	0.00102243	0.014345	0.0158322	0.00706407	0.00821044	0.00703309	0.00501921	0.00309828	0.00158012	0.00641343	0.00439955	0.00520511	0.003594	0.00613459	0.00483331	0.00133226	0.00213781	0.00272648	0.00687818	0.00235469	0.00275747	0.0019829	0.00511216
Verrucomicrobia	0.0008985	0.00133226	0.00136324	0.0010844	0.00235469	0.00272648	0.000743587	0.000588673	0.000309828	0.00192093	0.00182798	0.00362498	0.000681621	0.003594	0.00381088	0.000464742	0.00337712	0.000402776	0.000247862	0.00303631	0.000216879	0.000774569	0.00154914	0.00281943	0.00133226	0.00219978	0.00461643	0.00312926	0.00263354	0.00213781	0.00749783	0.001797	0.00263354	0.00139423	0.000805552	0.012579	0.0037799	0.00402776	0.00213781
Dependentiae	0.000247862	0.000340811	0.000185897	0.000340811	0.000836535	3.1e-05	0.000371793	0.000433759	0.000216879	0.000805552	0.000991449	0.000774569	0.000123931	0.00133226	0.000929483	0.000216879	0.000774569	0.000836535	0.000123931	0.000836535	0.000185897	6.2e-05	0.00399678	0.00436857	0.00588673	0.00452348	0.00235469	0.00405874	0.0057628	0.00362498	0.00195192	0.00412071	0.00458545	0.0039658	0.000836535	0.00582476	0.00480233	0.0028814	0.0034081
Kiritimatiellaeota	0.000929483	0.00105341	0.000402776	0.00130128	0.00127029	0.000619655	0.00105341	0.00123931	0.000216879	0.00219978	0.00123931	0.000588673	0.000960466	0.00201388	0.00216879	0.000247862	0.000681621	0.00127029	0.000712604	0.00219978	0.000743587	0.000495724	0.00192093	0.00136324	0.00105341	0.0016111	0.00127029	0.00145619	0.00272648	0.00139423	0.00204486	0.0010844	0.00188995	0.00244764	0.00130128	0.00130128	0.000991449	0.00158012	0.00219978
Unclassified	0.000340811	0.000929483	0.000526707	0.000433759	0.000681621	0.000619655	0.00055769	0.00117734	0.00111538	0.00120833	0.00130128	0.000650638	0.000588673	0.00207585	0.00136324	0.000123931	0.000526707	0.000309828	6.2e-05	0.00185897	0.000371793	6.2e-05	0.00133226	0.00105341	0.00114636	0.00158012	0.00120833	0.00158012	0.001797	0.00257157	0.00254059	0.00133226	0.00123931	0.00130128	0.00167307	0.00133226	0.0016111	0.00130128	0.00154914
BRC1	0.000154914	0.000340811	9.29e-05	6.2e-05	0.000278845	6.2e-05	0.000340811	0.000309828	0.000123931	0.000526707	0.000650638	0.000185897	0.000247862	0.000929483	0.000464742	0.000154914	0.000340811	0.00123931	0.000247862	0.000650638	0.000185897	0.000154914	0.000805552	0.000619655	0.00142521	0.000929483	0.000588673	0.00120833	0.00114636	0.000619655	0.000340811	0.00139423	0.00102243	0.00114636	0.000309828	0.000929483	0.0010844	0.000619655	0.000681621
Others	0.00306729	0.0037799	0.00232371	0.00328417	0.00365597	0.00870616	0.00532904	0.00334614	0.00365597	0.00452348	0.00520511	0.00223076	0.00232371	0.00430661	0.00229272	0.00170405	0.00232371	0.0048643	0.00337712	0.00278845	0.00263354	0.00201388	0.00285041	0.00216879	0.00151816	0.00294336	0.00216879	0.00260255	0.00204486	0.0019829	0.00294336	0.00123931	0.00123931	0.00229272	0.001797	0.00201388	0.00210683	0.00145619	0.001797

## Sheet: order
Taxonomic	1-1nei	1-2nei	1-3nei	1-4nei	1-5nei	10-1nei	10-2nei	10-4nei	10-5nei	3-1nei	3-2nei	3-3nei	3-4nei	3-5nei	4-1nei	4-2nei	4-3nei	4-4nei	4-5nei	5-1nei	5-2nei	5-3nei	5-4nei	5-5nei	6-1nei	6-2nei	6-3nei	6-4nei	6-5nei	7-1nei	7-2nei	7-3nei	7-4nei	7-5nei	8-1nei	8-2nei	8-3nei	8-4nei	8-5nei
Erysipelotrichales	0.539286	0.502448	0.563143	0.12294	0.188623	0.309208	0.294058	0.216663	0.320269	0.163775	0.146115	0.0563886	0.413062	0.0424774	0.0223696	0.320238	0.0334304	0.274229	0.462604	0.0853266	0.398036	0.351902	0.0309208	0.00635147	0.00625852	0.0130747	0.0732123	0.0104722	0.00749783	0.0274507	0.0178461	0.0425703	0.0550564	0.0177841	0.293562	0.00944975	0.0189924	0.0334924	0.018001
Propionibacteriales	0.0194572	0.0105341	0.0130128	0.0764035	0.0441195	0.003594	0.00536002	0.0166068	0.00387285	0.119532	0.15005	0.103235	0.019829	0.257467	0.207987	0.0249101	0.0581856	0.0817945	0.017908	0.206252	0.0165448	0.023299	0.125666	0.166532	0.0627711	0.122909	0.208452	0.18097	0.140724	0.190823	0.212666	0.0196431	0.130654	0.0525468	0.0705168	0.229211	0.199157	0.268714	0.262765
Clostridiales	0.0858533	0.0260565	0.13713	0.175889	0.06652	0.116402	0.0483951	0.0657145	0.0703929	0.0231441	0.0194262	0.0221837	0.0757219	0.0185897	0.0169476	0.17087	0.494113	0.0396889	0.0546846	0.0260875	0.103761	0.174247	0.0661792	0.241913	0.0721899	0.152218	0.0617797	0.19513	0.0750713	0.0471558	0.052206	0.0234849	0.0301462	0.025127	0.201078	0.0309518	0.0318813	0.0927314	0.0410832
Fusobacteriales	0.0191164	0.00653736	0.0106581	0.0427562	0.0874644	0.0672016	0.0444913	0.012641	0.0347007	0.077333	0.123869	0.150948	0.0646301	0.0552423	0.0998885	0.118106	0.100415	0.11476	0.0942186	0.0997955	0.0816706	0.0693085	0.176478	0.0751952	0.0550254	0.0340191	0.220845	0.0196431	0.0951791	0.0264593	0.0634527	0.216663	0.205757	0.198569	0.0662412	0.0302392	0.0676044	0.0991759	0.174836
Betaproteobacteriales	0.0893543	0.138896	0.068255	0.208142	0.225895	0.190885	0.136789	0.197794	0.0603544	0.176292	0.0657764	0.0140042	0.146425	0.00864419	0.0165448	0.111786	0.0110609	0.0235159	0.0999194	0.0491077	0.140631	0.139515	0.0598587	0.00721899	0.00266452	0.00951171	0.0136634	0.00362498	0.00306729	0.0202937	0.0264903	0.00266452	0.00653736	0.00650638	0.0360949	0.00136324	0.00430661	0.00120833	0.00759078
Pirellulales	0.0131987	0.0169786	0.0105961	0.0206035	0.021626	0.00570083	0.0100694	0.0191164	0.00244764	0.0355682	0.0406494	0.0458855	0.00864419	0.0753191	0.0829409	0.0235469	0.0319123	0.052082	0.0175982	0.0550874	0.00830338	0.00780766	0.0799356	0.0956438	0.11256	0.110082	0.0797187	0.149616	0.135859	0.106302	0.0879601	0.115783	0.0960156	0.127835	0.0165138	0.185153	0.0868757	0.086349	0.0740798
Chloroplast	0.0109369	0.0171954	0.0130437	0.0244454	0.0243215	0.00613459	0.0113397	0.0273268	0.014376	0.025158	0.0602925	0.0536002	0.00910894	0.0702379	0.0775189	0.0146239	0.044925	0.0584645	0.0128269	0.0527017	0.0146239	0.0116805	0.0477135	0.0428802	0.0841182	0.0867208	0.0392862	0.0460094	0.0889515	0.0979365	0.0732743	0.075474	0.0465051	0.0662722	0.105248	0.0356612	0.0759078	0.0401847	0.0421676
Saccharimonadales	0.00948073	0.0148407	0.00771471	0.0136324	0.0195501	0.00821044	0.00644442	0.0153675	0.00207585	0.030487	0.0387285	0.0421366	0.00852026	0.0667679	0.0822902	0.0113707	0.025096	0.0223386	0.0120523	0.0628021	0.00858223	0.0163899	0.0618726	0.0794708	0.108378	0.0852026	0.0502541	0.0480543	0.0775499	0.0614079	0.071973	0.0517412	0.088115	0.0743587	0.0138183	0.0998265	0.100415	0.0648469	0.062864
PeM15	0.0195811	0.0458855	0.0384806	0.0885488	0.0479613	0.0224315	0.0220907	0.108966	0.0102553	0.0412381	0.0598897	0.0241356	0.0120213	0.0436547	0.0531355	0.0221217	0.0298674	0.0511835	0.0226484	0.0490767	0.0185897	0.0194882	0.0526088	0.0241046	0.0544058	0.0578448	0.0365597	0.0327488	0.0471558	0.0689057	0.0894163	0.0461024	0.0288759	0.0389763	0.0132606	0.0322531	0.0743277	0.0420746	0.0515863
Rhizobiales	0.0151816	0.0153984	0.0115256	0.0217499	0.0156773	0.00910894	0.0184038	0.0461024	0.0861011	0.0458235	0.0438406	0.0715082	0.00833437	0.0726856	0.0946524	0.0117735	0.0371483	0.02869	0.00759078	0.0537241	0.00588673	0.00659933	0.0480853	0.0368075	0.114667	0.0371483	0.0189924	0.0452039	0.0374272	0.0498513	0.0426943	0.150917	0.053972	0.0710125	0.01986	0.0548085	0.0461333	0.0491077	0.0338642
Bacteroidales	0.0381088	0.0277296	0.028845	0.0265213	0.0896022	0.144813	0.235996	0.0772091	0.048488	0.0342669	0.00232371	0.00105341	0.127494	0.0010844	0.00120833	0.0514314	0.00247862	0.00514314	0.0569154	0.00384186	0.100601	0.0703309	0.00185897	0.000526707	0.000278845	0.000588673	0.000495724	0.000278845	0.000340811	0.000309828	0.000681621	0.000154914	0.000247862	0.000340811	0.0136944	0.000247862	0.000464742	0.000371793	0.000309828
Corynebacteriales	0.00272648	0.00374892	0.00399678	0.0106581	0.00842731	0.00235469	0.00254059	0.00734292	0.00892304	0.0105961	0.0258706	0.0119594	0.00223076	0.0329037	0.0300533	0.00356302	0.0265832	0.0249411	0.00536002	0.0272339	0.00365597	0.00278845	0.0512765	0.035909	0.0761866	0.0587433	0.0264283	0.048488	0.0519271	0.0581547	0.0410832	0.0654666	0.0526088	0.0874644	0.00805552	0.0419507	0.0533214	0.0272339	0.0522989
SJA-15	0.00374892	0.00672326	0.00371793	0.008985	0.00548395	0.0016111	0.00322221	0.00799356	0.000619655	0.0119284	0.0213161	0.0136944	0.00387285	0.0254988	0.0204176	0.00216879	0.005391	0.0146239	0.00244764	0.0169476	0.00316024	0.00399678	0.0191474	0.0110918	0.0272958	0.0154604	0.0127649	0.0152745	0.0240426	0.0257467	0.0202318	0.0277606	0.0210373	0.0333684	0.007188	0.0349176	0.0203247	0.0250651	0.0122382
Syntrophobacterales	0.00536002	0.00694014	0.00337712	0.00641343	0.00554592	0.00263354	0.00464742	0.0109369	0.00173504	0.0129818	0.0152745	0.00985252	0.00461643	0.0186826	0.0176602	0.0025096	0.00802454	0.00966662	0.00374892	0.0154294	0.00334614	0.00331516	0.0169786	0.0152435	0.0244144	0.0208514	0.0152125	0.0164209	0.0200149	0.018032	0.017939	0.0148717	0.0211303	0.0244144	0.00529805	0.0199839	0.019798	0.0173194	0.0136324
Synechococcales	0.00703309	0.0080865	0.00514314	0.01072	0.0102243	0.0034081	0.00570083	0.00836535	0.00303631	0.0122072	0.0115566	0.0164209	0.00334614	0.0230512	0.0186826	0.00938778	0.00684719	0.0205106	0.00926385	0.0208514	0.00461643	0.00461643	0.0124551	0.0104412	0.007188	0.0120523	0.0135705	0.0181559	0.010813	0.0219048	0.0191783	0.00536002	0.00703309	0.00721899	0.00907795	0.021657	0.02333	0.0174743	0.0157392
Others	0.121576	0.152001	0.0813608	0.141591	0.138958	0.106302	0.150452	0.161854	0.332352	0.179669	0.175022	0.362994	0.0921428	0.187694	0.157702	0.101593	0.084521	0.178368	0.120213	0.175734	0.0879911	0.0947143	0.148965	0.150669	0.191597	0.183573	0.128764	0.16991	0.184378	0.179266	0.162907	0.141343	0.156308	0.168205	0.120492	0.172326	0.177159	0.134651	0.136944

## Sheet: genus
Taxonomic	1-1nei	1-2nei	1-3nei	1-4nei	1-5nei	10-1nei	10-2nei	10-4nei	10-5nei	3-1nei	3-2nei	3-3nei	3-4nei	3-5nei	4-1nei	4-2nei	4-3nei	4-4nei	4-5nei	5-1nei	5-2nei	5-3nei	5-4nei	5-5nei	6-1nei	6-2nei	6-3nei	6-4nei	6-5nei	7-1nei	7-2nei	7-3nei	7-4nei	7-5nei	8-1nei	8-2nei	8-3nei	8-4nei	8-5nei
Dielma	0.442186	0.462139	0.491015	0.0878052	0.153922	0.264996	0.261742	0.192217	0.0618726	0.152652	0.140042	0.0363428	0.407021	0.03783	0.00402776	0.314971	0.00164209	0.186175	0.43568	0.0799665	0.387966	0.341337	0.0271719	0.00145619	0.000433759	0.00966662	0.0679762	0.00483331	0.00303631	0.0194882	0.00839633	0.00185897	0.00542198	0.00368695	0.147726	0.00154914	0.010751	0.0173504	0.00412071
Propionibacteriaceae_uncultured	0.0193642	0.0104722	0.0128269	0.0762486	0.0439955	0.00343909	0.00520511	0.0159871	0.00353204	0.119253	0.149833	0.103049	0.019736	0.257281	0.207739	0.0249101	0.0579068	0.0816396	0.0177531	0.206004	0.0165138	0.0232681	0.125294	0.16613	0.0623683	0.122196	0.208142	0.180692	0.140476	0.190358	0.21248	0.0191783	0.130283	0.0523299	0.0704858	0.228963	0.198878	0.268249	0.262579
Cetobacterium	0.0184038	0.00570083	0.0104102	0.0426323	0.0870616	0.0567295	0.032346	0.0120833	0.0206035	0.077333	0.123869	0.150886	0.0645991	0.0552423	0.0998885	0.118044	0.100415	0.114729	0.0941566	0.0997955	0.0816706	0.0692775	0.176478	0.0751952	0.0550254	0.0340191	0.220814	0.0196431	0.0951791	0.0264593	0.0634527	0.216663	0.205757	0.198569	0.0657454	0.0302392	0.0676044	0.0991449	0.174836
Burkholderiaceae_uncultured	0.064661	0.108099	0.0542199	0.18221	0.187105	0.166749	0.0520201	0.174185	0.0259326	0.107076	0.025096	0.00715702	0.117239	0.000619655	0.0112467	0.104195	0.00173504	0.0153365	0.0779217	0.0260255	0.112963	0.1116	0.0516483	0.00226174	0.000154914	0.00408973	0.0110609	0.00188995	0.000774569	0.0133226	0.0185897	0.000123931	0.00390383	0.00371793	0.0174743	0.000464742	0.00238567	0.000278845	0.00545297
Chloroplast_norank	0.0109369	0.0171954	0.0130437	0.0244454	0.0243215	0.00613459	0.0113397	0.0273268	0.014376	0.025158	0.0602925	0.0536002	0.00910894	0.0702379	0.0775189	0.0146239	0.044925	0.0584645	0.0128269	0.0527017	0.0146239	0.0116805	0.0477135	0.0428802	0.0841182	0.0867208	0.0392862	0.0460094	0.0889515	0.0979365	0.0732743	0.075474	0.0465051	0.0662722	0.105248	0.0356612	0.0759078	0.0401847	0.0421676
Saccharimonadales_norank	0.00948073	0.0148407	0.00771471	0.0136324	0.0195501	0.00821044	0.00644442	0.0153675	0.00207585	0.030487	0.0387285	0.0421366	0.00852026	0.0667679	0.0822902	0.0113707	0.025096	0.0223386	0.0120523	0.0628021	0.00858223	0.0163899	0.0618726	0.0794708	0.108378	0.0852026	0.0502541	0.0480543	0.0775499	0.0614079	0.071973	0.0517412	0.088115	0.0743587	0.0138183	0.0998265	0.100415	0.0648469	0.062864
PeM15_norank	0.0195811	0.0458855	0.0384806	0.0885488	0.0479613	0.0224315	0.0220907	0.108966	0.0102553	0.0412381	0.0598897	0.0241356	0.0120213	0.0436547	0.0531355	0.0221217	0.0298674	0.0511835	0.0226484	0.0490767	0.0185897	0.0194882	0.0526088	0.0241046	0.0544058	0.0578448	0.0365597	0.0327488	0.0471558	0.0689057	0.0894163	0.0461024	0.0288759	0.0389763	0.0132606	0.0322531	0.0743277	0.0420746	0.0515863
Romboutsia	0.0235469	0.00241666	0.0424464	0.0312926	0.023361	0.0249411	0.0123621	0.00975957	0.00830338	0.00836535	0.00545297	0.00452348	0.00495724	0.00613459	0.00495724	0.00350105	0.435649	0.00715702	0.00588673	0.00529805	0.0091709	0.0244764	0.0332445	0.16489	0.0459165	0.0472797	0.021626	0.12359	0.019829	0.0271409	0.0310138	0.0127029	0.0156463	0.00979056	0.0568844	0.0106271	0.0114636	0.0296195	0.0103173
Pirellula	0.00697112	0.0080865	0.00492626	0.00988351	0.0106271	0.0025096	0.00563886	0.00907795	0.000867518	0.0162969	0.0185587	0.0241975	0.00439955	0.0376131	0.0465361	0.00932581	0.0163589	0.0261804	0.00901599	0.0274817	0.00455447	0.00433759	0.046784	0.0598897	0.0739249	0.0747924	0.0429731	0.0736151	0.0941257	0.0617797	0.0475586	0.077333	0.0675734	0.088208	0.00889206	0.082724	0.052206	0.0509667	0.0464432
ZOR0006	0.0966353	0.0397819	0.0716012	0.0348866	0.0342669	0.0433759	0.0315095	0.0228653	0.256909	0.0104412	0.00551493	0.0193952	0.00582476	0.00433759	0.0181869	0.00477135	0.0316954	0.0874644	0.0254678	0.00495724	0.00988351	0.0091709	0.00331516	0.00337712	0.00542198	0.00235469	0.00474036	0.00353204	0.00408973	0.00734292	0.00901599	0.0404945	0.0493556	0.0140352	0.145247	0.00752881	0.00799356	0.0156773	0.0137564
Mycobacterium	0.00260255	0.00343909	0.00387285	0.0100074	0.00830338	0.00226174	0.00213781	0.00681621	0.00387285	0.0105032	0.0255918	0.0118664	0.00210683	0.0326249	0.0296195	0.00356302	0.0262424	0.0239807	0.00536002	0.026986	0.003594	0.00263354	0.0512455	0.0358471	0.0761557	0.0585574	0.0263663	0.0483951	0.0518032	0.0579998	0.0410212	0.0653737	0.0523609	0.0873714	0.00802454	0.0419197	0.0531664	0.0271409	0.052206
Clostridium sensu stricto 1	0.0127959	0.0113087	0.0336473	0.00650638	0.00551493	0.0366836	0.01072	0.0170095	0.0345768	0.00424464	0.00474036	0.00483331	0.0496034	0.00480233	0.00514314	0.0902838	0.00470938	0.00300533	0.00913992	0.00638245	0.0574421	0.0643512	0.0138803	0.0173813	0.0044925	0.0252819	0.0118664	0.0221527	0.0181249	0.0039658	0.00275747	0.00285041	0.00353204	0.00424464	0.0164519	0.00566985	0.00464742	0.0265832	0.0221217
Paeniclostridium	0.032346	0.00188995	0.0279155	0.125821	0.0289069	0.00560788	0.0057628	0.00799356	0.00334614	0.00291238	0.00244764	0.00127029	0.000867518	0.00201388	0.00167307	0.001797	0.0455137	0.00291238	0.00188995	0.00238567	0.00142521	0.00390383	0.0119284	0.0296505	0.0138493	0.0166068	0.00762176	0.0318813	0.0127029	0.0115876	0.0147478	0.00430661	0.00306729	0.00591771	0.110825	0.0117425	0.00994547	0.0172574	0.00532904
Barnesiellaceae_uncultured	0.0205106	0.00728095	0.0113707	0.00182798	0.00604164	0.100539	0.192062	0.0334304	0.0230512	0.00759078	0.000154914	0.000216879	0.0687818	0.000154914	0.000185897	0.00762176	0.000805552	0.00371793	0.0314475	0.00142521	0.0353513	0.039596	0.00151816	0.000402776	0.000185897	0.000216879	0.000278845	0.000154914	0.000185897	3.1e-05	0.000371793	6.2e-05	9.29e-05	3.1e-05	0.00638245	9.29e-05	9.29e-05	6.2e-05	3.1e-05
Sarcina	0.0075598	0.00439955	0.0239187	0.00703309	0.00390383	0.0443054	0.014407	0.0240426	0.0147478	0.00291238	0.00192093	0.00790061	0.0130128	0.000495724	0.00210683	0.0663651	0.00508118	0.0153055	0.0248792	0.00786962	0.0312926	0.068255	0.00458545	0.0268311	0.00412071	0.0594869	0.01797	0.014376	0.0208514	0.00139423	0.000588673	0.00123931	0.00529805	0.0025096	0.0114326	0.000402776	0.001797	0.016111	0.0010844
Others	0.212418	0.257064	0.15259	0.257219	0.315157	0.211086	0.334211	0.322871	0.515677	0.383536	0.337867	0.508489	0.212201	0.38019	0.355744	0.202534	0.172357	0.300409	0.213874	0.340841	0.206376	0.190234	0.290711	0.270232	0.411048	0.315683	0.232464	0.348432	0.325164	0.35088	0.315343	0.384496	0.294212	0.349981	0.202101	0.410336	0.328417	0.284453	0.245105
