# Supplementary material for: Non-Specific Immunity Associated Gut Microbiome in Aristichthys nobilis under Different Rearing Strategies
Source: Genes (Basel). 2021 Jun 14;12(6):916. doi: 10.3390/genes12060916 (PMC8232146; doi:10.3390/genes12060916)
Supplement: Supplementary file 1 [file genes-12-00916-s001.zip › Table_S4.xlsx]

## Sheet: AvsB.lefse_Signif
Taxonomy	Average abundance	Advantage_group	LDA_SCORE(log10)	P-value
K__Bacteria.p__Bacteroidetes.c__Bacteroidia.o__Bacteroidales.f__Barnesiellaceae.g__uncultured	4.93205	A	4.50368	0.045765
K__Bacteria.p__Bacteroidetes.c__Bacteroidia.o__Bacteroidales.f__Barnesiellaceae	5.10378	A	4.67547	0.045765
K__Bacteria.p__Bacteroidetes.c__Bacteroidia.o__Bacteroidales.f__Barnesiellaceae.g__uncultured.s__unculturedbacterium	4.64386	A	4.21531	0.045765
K__Bacteria.p__Proteobacteria	5.43095	A	4.57479	0.045765
K__Bacteria.p__Actinobacteria	5.26317	B	4.6599	0.045765
K__Bacteria.p__Bacteroidetes.c__Bacteroidia.o__Bacteroidales.f__Rikenellaceae	4.57121	A	4.01646	0.0457179
K__Bacteria.p__Bacteroidetes.c__Bacteroidia.o__Bacteroidales	4.90176	A	4.41184	0.0342759
K__Bacteria.p__Cyanobacteria.c__Oxyphotobacteria.o__Chloroplast.f__norank	4.60458	B	4.03347	0.0342759
K__Bacteria.p__Cyanobacteria.c__Oxyphotobacteria	4.7502	B	4.12854	0.0295224
K__Bacteria.p__Proteobacteria.c__Gammaproteobacteria.o__Betaproteobacteriales.f__Burkholderiaceae.g__uncultured.s__unculturedbacterium	5.04235	A	4.4949	0.0253473
K__Bacteria.p__Bacteroidetes	4.95078	A	4.47039	0.0253473
K__Bacteria.p__Bacteroidetes.c__Bacteroidia	4.93922	A	4.45772	0.0253473
K__Bacteria.p__Proteobacteria.c__Gammaproteobacteria.o__Betaproteobacteriales.f__Burkholderiaceae	5.07607	A	4.52501	0.0216932
K__Bacteria.p__Proteobacteria.c__Gammaproteobacteria.o__Betaproteobacteriales.f__Burkholderiaceae.g__uncultured	5.05261	A	4.50529	0.0216932
K__Bacteria.p__Cyanobacteria.c__Oxyphotobacteria.o__Chloroplast.f__norank.g__norank	4.59989	B	4.04506	0.0216932
K__Bacteria.p__Cyanobacteria	4.74202	B	4.15885	0.0185065
K__Bacteria.p__Firmicutes.c__Clostridia.o__Clostridiales.f__Peptostreptococcaceae.g__Paeniclostridium	4.6618	A	4.21012	0.0157372
K__Bacteria.p__Proteobacteria.c__Gammaproteobacteria.o__Betaproteobacteriales	5.16584	A	4.58351	0.0157372
K__Bacteria.p__Actinobacteria.c__Actinobacteria.o__Corynebacteriales.f__Mycobacteriaceae	4.53547	B	4.11276	0.0112701
K__Bacteria.p__Planctomycetes.c__Planctomycetacia	4.74566	B	4.26838	0.0112701
K__Bacteria.p__Planctomycetes	4.74988	B	4.26694	0.0112701
K__Bacteria.p__Planctomycetes.c__Planctomycetacia.o__Pirellulales	4.64464	B	4.17315	0.0094911
K__Bacteria.p__Planctomycetes.c__Planctomycetacia.o__Pirellulales.f__Pirellulaceae	4.64455	B	4.17305	0.0094911
K__Bacteria.p__Proteobacteria.c__Gammaproteobacteria	5.33557	A	4.67864	0.00796695
K__Bacteria.p__Cyanobacteria.c__Oxyphotobacteria.o__Chloroplast.f__norank.g__norank.s__unculturedbacterium	4.47769	B	4.00354	0.00796695
K__Bacteria.p__Patescibacteria.c__Saccharimonadia.o__Saccharimonadales	4.77446	B	4.32939	0.00382821
K__Bacteria.p__Patescibacteria	4.60281	B	4.14307	0.00382821
K__Bacteria.p__Patescibacteria.c__Saccharimonadia.o__Saccharimonadales.f__norank.g__norank	4.57947	B	4.11802	0.00382821
K__Bacteria.p__Patescibacteria.c__Saccharimonadia.o__Saccharimonadales.f__norank	4.68782	B	4.23644	0.00382821
K__Bacteria.p__Patescibacteria.c__Saccharimonadia	4.84666	B	4.40591	0.00316122
K__Bacteria.p__Actinobacteria.c__Actinobacteria.o__Propionibacteriales	5.02294	B	4.61806	0.00142212
K__Bacteria.p__Actinobacteria.c__Actinobacteria.o__Propionibacteriales.f__Propionibacteriaceae.g__uncultured	5.02211	B	4.6181	0.00115506
K__Bacteria.p__Actinobacteria.c__Actinobacteria.o__Propionibacteriales.f__Propionibacteriaceae	5.02224	B	4.61768	0.00115506
K__Bacteria.p__Actinobacteria.c__Actinobacteria.o__Propionibacteriales.f__Propionibacteriaceae.g__uncultured.s__unculturedbacterium	5.02017	B	4.61716	0.00115506
K__Bacteria.p__Firmicutes.c__Erysipelotrichia.o__Erysipelotrichales.f__Erysipelotrichaceae.g__ZOR0006	4.84671	A	4.38773	0.000606619
K__Bacteria.p__Firmicutes.c__Erysipelotrichia.o__Erysipelotrichales	4.96885	A	4.463	0.000606619
K__Bacteria.p__Firmicutes.c__Erysipelotrichia.o__Erysipelotrichales.f__Erysipelotrichaceae	4.96878	A	4.46292	0.000606619
K__Bacteria.p__Firmicutes.c__Erysipelotrichia	4.96891	A	4.46308	0.000606619
K__Bacteria.p__Fusobacteria.c__Fusobacteriia.o__Fusobacteriales	5.00091	B	4.4787	0.000388324
K__Bacteria.p__Fusobacteria.c__Fusobacteriia	5.00091	B	4.4787	0.000388324
K__Bacteria.p__Fusobacteria	5.00091	B	4.4787	0.000388324
K__Bacteria.p__Fusobacteria.c__Fusobacteriia.o__Fusobacteriales.f__Fusobacteriaceae.g__Cetobacterium.s__unculturedbacterium	5.00083	B	4.50929	0.000309134
K__Bacteria.p__Fusobacteria.c__Fusobacteriia.o__Fusobacteriales.f__Fusobacteriaceae	5.00086	B	4.50675	0.000309134
K__Bacteria.p__Fusobacteria.c__Fusobacteriia.o__Fusobacteriales.f__Fusobacteriaceae.g__Cetobacterium	5.00083	B	4.50929	0.000309134
K__Bacteria.p__Proteobacteria.c__Gammaproteobacteria.o__Vibrionales.f__Vibrionaceae	4.38878	A	4.02016	0.000268188
K__Bacteria.p__Firmicutes.c__Erysipelotrichia.o__Erysipelotrichales.f__Erysipelotrichaceae.g__ZOR0006.s__unculturedbacterium	4.74681	A	4.33545	0.000245268
K__Bacteria.p__Proteobacteria.c__Gammaproteobacteria.o__Vibrionales	4.66956	A	4.30101	0.000210989

## Sheet: AvsC.lefse_Signif
Taxonomy	Average abundance	Advantage_group	LDA_SCORE(log10)	P-value
d__Bacteria.p__Fusobacteria.c__Fusobacteriia.o__Fusobacteriales	5.02148	C	4.48116	0.0157372
d__Bacteria.p__Fusobacteria.c__Fusobacteriia	5.02149	C	4.48117	0.0157372
d__Bacteria.p__Fusobacteria	5.0215	C	4.48118	0.0157372
d__Bacteria.p__Proteobacteria.c__Alphaproteobacteria	4.80836	C	4.12585	0.0112701
d__Bacteria.p__Firmicutes.c__Erysipelotrichia.o__Erysipelotrichales.f__Erysipelotrichaceae.g__ZOR0006.s__unculturedbacterium	4.74681	A	4.27018	0.00796695
d__Bacteria.p__Proteobacteria.c__Alphaproteobacteria.o__Rhizobiales	4.74137	C	4.11984	0.00666578
d__Bacteria.p__Firmicutes	5.26207	A	4.5855	0.00555892
d__Bacteria.p__Fusobacteria.c__Fusobacteriia.o__Fusobacteriales.f__Fusobacteriaceae.g__Cetobacterium.s__unculturedbacterium	5.0213	C	4.51262	0.00555892
d__Bacteria.p__Fusobacteria.c__Fusobacteriia.o__Fusobacteriales.f__Fusobacteriaceae	5.02135	C	4.5099	0.00555892
d__Bacteria.p__Fusobacteria.c__Fusobacteriia.o__Fusobacteriales.f__Fusobacteriaceae.g__Cetobacterium	5.02131	C	4.51263	0.00555892
d__Bacteria.p__Firmicutes.c__Erysipelotrichia.o__Erysipelotrichales.f__Erysipelotrichaceae.g__ZOR0006	4.84671	A	4.39196	0.00382821
d__Bacteria.p__Proteobacteria	5.43095	A	4.76601	0.00174512
d__Bacteria.p__Firmicutes.c__Erysipelotrichia	4.96891	A	4.54294	0.000754389
d__Bacteria.p__Firmicutes.c__Erysipelotrichia.o__Erysipelotrichales	4.96885	A	4.5429	0.000754389
d__Bacteria.p__Firmicutes.c__Erysipelotrichia.o__Erysipelotrichales.f__Erysipelotrichaceae	4.96878	A	4.54286	0.000754389
d__Bacteria.p__Actinobacteria.c__Actinobacteria.o__Propionibacteriales.f__Propionibacteriaceae	5.19542	C	4.83234	0.000245268
d__Bacteria.p__Actinobacteria.c__Actinobacteria	5.40952	C	4.95727	0.000245268
d__Bacteria.p__Actinobacteria.c__Actinobacteria.o__Propionibacteriales.f__Propionibacteriaceae.g__uncultured	5.19525	C	4.83249	0.000245268
d__Bacteria.p__Actinobacteria.c__Actinobacteria.o__Propionibacteriales.f__Propionibacteriaceae.g__uncultured.s__unculturedbacterium	5.1897	C	4.82702	0.000245268
d__Bacteria.p__Proteobacteria.c__Deltaproteobacteria	4.60145	C	4.06098	0.000245268
d__Bacteria.p__Actinobacteria	5.4457	C	4.98102	0.000193942
d__Bacteria.p__Actinobacteria.c__Actinobacteria.o__Propionibacteriales	5.19621	C	4.83292	0.000193942
d__Bacteria.p__Planctomycetes.c__Planctomycetacia.o__Pirellulales.f__Pirellulaceae	5.02068	C	4.66372	0.00015284
d__Bacteria.p__Planctomycetes.c__Planctomycetacia.o__Pirellulales	5.02076	C	4.6638	0.00015284
d__Bacteria.p__Chloroflexi.c__Anaerolineae	4.60382	C	4.12545	0.00015284
d__Bacteria.p__Planctomycetes	5.08958	C	4.7237	0.00015284
d__Bacteria.p__Chloroflexi	4.63559	C	4.1558	0.000120044
d__Bacteria.p__Patescibacteria.c__Saccharimonadia.o__Saccharimonadales.f__norank.g__norank	4.8494	C	4.47657	0.000120044
d__Bacteria.p__Proteobacteria.c__Alphaproteobacteria.o__Rhizobiales.f__Beijerinckiaceae	4.52519	C	4.12231	0.000120044
d__Bacteria.p__Planctomycetes.c__Planctomycetacia	5.08852	C	4.7252	0.000120044
d__Bacteria.p__Actinobacteria.c__Actinobacteria.o__Corynebacteriales	4.70001	C	4.34712	0.000120044
d__Bacteria.p__Patescibacteria	4.86697	C	4.49371	0.000120044
d__Bacteria.p__Planctomycetes.c__Planctomycetacia.o__Pirellulales.f__Pirellulaceae.g__Pirellula	4.79915	C	4.45333	0.000120044
d__Bacteria.p__Planctomycetes.c__Planctomycetacia.o__Pirellulales.f__Pirellulaceae.g__Pirellula.s__unculturedbacterium	4.63241	C	4.28473	0.000120044
d__Bacteria.p__Firmicutes.c__Erysipelotrichia.o__Erysipelotrichales.f__Erysipelotrichaceae.g__Dielma	4.51168	A	4.17592	0.000119635
d__Bacteria.p__Proteobacteria.c__Gammaproteobacteria.o__Vibrionales.f__Vibrionaceae	4.38878	A	4.0943	0.000109683
d__Bacteria.p__Proteobacteria.c__Gammaproteobacteria.o__Vibrionales	4.66956	A	4.37557	0.000109683
d__Bacteria.p__Bacteroidetes.c__Bacteroidia.o__Bacteroidales.f__Barnesiellaceae	5.10378	A	4.81406	9.4e-05
d__Bacteria.p__Bacteroidetes.c__Bacteroidia.o__Bacteroidales.f__Barnesiellaceae.g__uncultured	4.93205	A	4.6423	9.4e-05
d__Bacteria.p__Bacteroidetes.c__Bacteroidia.o__Bacteroidales.f__Barnesiellaceae.g__uncultured.s__unculturedbacterium	4.64386	A	4.35402	9.4e-05
d__Bacteria.p__Actinobacteria.c__Actinobacteria.o__Corynebacteriales.f__Mycobacteriaceae.g__Mycobacterium	4.69841	C	4.35417	9.4e-05
d__Bacteria.p__Firmicutes.c__Erysipelotrichia.o__Erysipelotrichales.f__Erysipelotrichaceae.g__Dielma.s__unculturedbacterium	4.34314	A	4.00594	9.36e-05
d__Bacteria.p__Patescibacteria.c__Saccharimonadia.o__Saccharimonadales.f__norank	4.96573	C	4.59754	7.33e-05
d__Bacteria.p__Actinobacteria.c__Actinobacteria.o__Corynebacteriales.f__Mycobacteriaceae	4.94274	C	4.60189	7.33e-05
d__Bacteria.p__Patescibacteria.c__Saccharimonadia.o__Saccharimonadales	5.05739	C	4.69206	7.33e-05
d__Bacteria.p__Patescibacteria.c__Saccharimonadia	5.13304	C	4.76963	7.33e-05
d__Bacteria.p__Bacteroidetes.c__Bacteroidia.o__Bacteroidales	4.90176	A	4.60329	5.7e-05
d__Bacteria.p__Proteobacteria.c__Gammaproteobacteria.o__Betaproteobacteriales.f__Burkholderiaceae.g__uncultured	5.05261	A	4.72366	5.7e-05
d__Bacteria.p__Proteobacteria.c__Gammaproteobacteria.o__Betaproteobacteriales.f__Burkholderiaceae.g__uncultured.s__unculturedbacterium	5.04235	A	4.71295	5.7e-05
d__Bacteria.p__Proteobacteria.c__Gammaproteobacteria.o__Betaproteobacteriales.f__Burkholderiaceae	5.07607	A	4.74759	5.7e-05
d__Bacteria.p__Bacteroidetes.c__Bacteroidia	4.93922	A	4.63984	5.7e-05
d__Bacteria.p__Proteobacteria.c__Gammaproteobacteria.o__Betaproteobacteriales	5.16584	A	4.82953	5.7e-05
d__Bacteria.p__Bacteroidetes	4.95078	A	4.65017	5.7e-05
d__Bacteria.p__Proteobacteria.c__Gammaproteobacteria	5.33557	A	4.92014	5.7e-05
d__Bacteria.p__Cyanobacteria.c__Oxyphotobacteria.o__Chloroplast	4.87236	C	4.46947	5.7e-05
d__Bacteria.p__Cyanobacteria	4.93503	C	4.50574	5.7e-05
d__Bacteria.p__Cyanobacteria.c__Oxyphotobacteria.o__Chloroplast.f__norank.g__norank	4.82624	C	4.42161	5.7e-05
d__Bacteria.p__Proteobacteria.c__Alphaproteobacteria.o__Rhizobiales.f__Beijerinckiaceae.g__uncultured	4.44323	C	4.08896	5.7e-05
d__Bacteria.p__Proteobacteria.c__Alphaproteobacteria.o__Rhizobiales.f__Beijerinckiaceae.g__uncultured.s__unculturedbacterium	4.443	C	4.0888	5.7e-05
d__Bacteria.p__Cyanobacteria.c__Oxyphotobacteria	4.98748	C	4.56321	5.7e-05
d__Bacteria.p__Cyanobacteria.c__Oxyphotobacteria.o__Chloroplast.f__norank.g__norank.s__unculturedbacterium	4.64778	C	4.26541	5.7e-05
d__Bacteria.p__Cyanobacteria.c__Oxyphotobacteria.o__Chloroplast.f__norank	4.84991	C	4.4462	5.7e-05
d__Bacteria.p__Bacteroidetes.c__Bacteroidia.o__Bacteroidales.f__Rikenellaceae	4.57121	A	4.26278	4.12e-05
d__Bacteria.p__Bacteroidetes.c__Bacteroidia.o__Bacteroidales.f__Rikenellaceae.g__Acetobacteroides	4.42164	A	4.1125	3.56e-05
