# Supplementary material for: Non-Specific Immunity Associated Gut Microbiome in Aristichthys nobilis under Different Rearing Strategies
Source: Genes (Basel). 2021 Jun 14;12(6):916. doi: 10.3390/genes12060916 (PMC8232146; doi:10.3390/genes12060916)
Supplement: Supplementary file 1 [file genes-12-00916-s001.zip › Table_S5.xlsx]

## Sheet: Sheet1
info	genus	enzyme	correlation(pearson)	R^2	p-value	organ
S_GR_Mycobacterium	Mycobacterium	GR	0.975	0.942	0	S
S_LZM_Mycobacterium	Mycobacterium	LZM	0.975	0.942	0	S
S_GR_Pirellula	Pirellula	GR	0.971	0.934	0.0001	S
S_LZM_Pirellula	Pirellula	LZM	0.971	0.934	0.0001	S
H_LZM_Pirellula	Pirellula	LZM	-0.968	0.926	0.0001	H
H_LZM_Mycobacterium	Mycobacterium	LZM	-0.959	0.905	0.0002	H
S_SOD_Cetobacterium	Cetobacterium	SOD	0.956	0.901	0.0002	S
S_GSH-PX_Cetobacterium	Cetobacterium	GSH.PX	-0.952	0.89	0.0003	S
H_GSH-PX_Dielma	Dielma	GSH.PX	0.881	0.738	0.0039	H
H_LZM_Dielma	Dielma	LZM	0.87	0.716	0.005	H
S_GR_Cetobacterium	Cetobacterium	GR	0.863	0.702	0.0058	S
S_LZM_Cetobacterium	Cetobacterium	LZM	0.863	0.702	0.0058	S
H_GSH-PX_Acetobacteroides	Acetobacteroides	GSH.PX	0.85	0.677	0.0075	H
S_SOD_Mycobacterium	Mycobacterium	SOD	0.842	0.661	0.0087	S
H_LZM_Acetobacteroides	Acetobacteroides	LZM	0.84	0.657	0.0091	H
S_GR_Dielma	Dielma	GR	-0.84	0.656	0.0091	S
S_LZM_Dielma	Dielma	LZM	-0.84	0.656	0.0091	S
S_GSH-PX_Mycobacterium	Mycobacterium	GSH.PX	-0.823	0.624	0.012	S
S_SOD_Pirellula	Pirellula	SOD	0.816	0.61	0.0136	S
S_GR_Acetobacteroides	Acetobacteroides	GR	-0.807	0.593	0.0155	S
S_LZM_Acetobacteroides	Acetobacteroides	LZM	-0.807	0.593	0.0155	S
H_GSH-PX_Pirellula	Pirellula	GSH.PX	-0.799	0.577	0.0175	H
S_GSH-PX_Pirellula	Pirellula	GSH.PX	-0.797	0.574	0.0179	S
H_SOD_Cetobacterium	Cetobacterium	SOD	0.795	0.57	0.0184	H
H_GSH-PX_Mycobacterium	Mycobacterium	GSH.PX	-0.774	0.532	0.0242	H
H_LZM_Cetobacterium	Cetobacterium	LZM	-0.761	0.508	0.0284	H
H_CAT_Cetobacterium	Cetobacterium	CAT	-0.73	0.456	0.0396	H
